# Supplementary material for: Temporal and age-structured analysis of Mpox spread in the 2022 Global outbreak: data-assimilation insights for epidemic control
Source: Infect Dis Poverty. 2025 Oct 9;14:100. doi: 10.1186/s40249-025-01369-7 (PMC12512411; doi:10.1186/s40249-025-01369-7)
Supplement: Supplementary file 2 — Additional file 2. Comprehensive information about the results of intervention simulation. [file 40249_2025_1369_MOESM2_ESM.xlsx]

## Sheet: Sheet1
Summary of the intervention scenarios
Emergency vaccination
Target population	Vaccine effectiveness	Vaccination coverage	Intervention initiation time	Cumulative case count	Lower limit of the 95% CrI	Upper limit of the 95% CrI	Relative reduction in cumulative case count	Lower limit of the 95% CrI	Upper limit of the 95% CrI	Time of incidence peak	Lower limit of the 95% CrI	Upper limit of the 95% CrI	Advancement or delay of incidence peak (The unit is day, with negative values indicating advancement and positive values indicating delay.)	Lower limit of the 95% CrI	Upper limit of the 95% CrI
Whole population	0.8	0.9	2022-06-01	5216.43	4837.66	5595.19	0.89121	0.845188	0.937233	'2022-06-01'	'2022-06-01'	'2022-06-01'	-66	-72	-59
			2022-06-15	7808.96	7043.48	8574.45	0.838312	0.785341	0.891283	'2022-06-14'	'2022-06-11'	'2022-06-17'	-53	-59	-46
			2022-07-01	12185.3	10221.1	14149.5	0.749632	0.692992	0.806273	'2022-06-30'	'2022-06-24'	'2022-07-05'	-37	-45	-29
			2022-07-15	17538.3	13846.9	21229.7	0.641556	0.584248	0.698864	'2022-07-14'	'2022-07-14'	'2022-07-14'	-23	-29	-16
			2022-08-01	25630.7	19179.4	32082	0.478586	0.427024	0.530147	'2022-07-31'	'2022-07-30'	'2022-08-01'	-6	-12	0
			2022-08-15	34508.1	24730.6	44285.6	0.300371	0.262559	0.338183	'2022-08-06'	'2022-07-30'	'2022-08-13'	0	-3	4
		0.8	2022-06-01	5758.46	5350.07	6166.85	0.880123	0.832391	0.927856	'2022-06-01'	'2022-06-01'	'2022-06-01'	-66	-72	-59
			2022-06-15	8525.25	7590.24	9460.25	0.82378	0.770059	0.877501	'2022-06-14'	'2022-06-11'	'2022-06-17'	-53	-59	-46
			2022-07-01	13159.2	10884.7	15433.7	0.729983	0.673584	0.786382	'2022-06-30'	'2022-06-24'	'2022-07-05'	-37	-45	-29
			2022-07-15	18734.5	14638.8	22830.1	0.617471	0.561143	0.673798	'2022-07-14'	'2022-07-14'	'2022-07-14'	-23	-29	-16
			2022-08-01	27043.7	20065.5	34022	0.450219	0.400969	0.49947	'2022-07-31'	'2022-07-30'	'2022-08-01'	-6	-12	0
			2022-08-15	35789.5	25524.8	46054.2	0.274663	0.239737	0.30959	'2022-08-06'	'2022-07-30'	'2022-08-13'	0	-2	3
		0.6	2022-06-01	7677.69	6957.12	8398.26	0.841044	0.789538	0.89255	'2022-06-01'	'2022-06-01'	'2022-06-01'	-66	-72	-59
			2022-06-15	10934.7	9327.99	12541.3	0.775021	0.720281	0.829761	'2022-06-14'	'2022-06-11'	'2022-06-17'	-53	-59	-46
			2022-07-01	16187	12930.9	19443.2	0.668914	0.613639	0.724189	'2022-06-30'	'2022-06-24'	'2022-07-05'	-37	-45	-29
			2022-07-15	22163.9	16856.5	27471.3	0.548501	0.496014	0.600988	'2022-07-14'	'2022-07-14'	'2022-07-14'	-23	-29	-16
			2022-08-01	30583.8	22268.2	38899.3	0.379169	0.33607	0.422269	'2022-07-31'	'2022-07-29'	'2022-08-01'	-6	-12	0
			2022-08-15	38614.7	27224	50005.5	0.21806	0.189842	0.246277	'2022-08-06'	'2022-07-30'	'2022-08-12'	0	0	1
		0.4	2022-06-01	12081.9	10142.3	14021.4	0.75187	0.698076	0.805664	'2022-06-01'	'2022-06-01'	'2022-06-01'	-66	-72	-59
			2022-06-15	15926	12712.6	19139.5	0.674327	0.621512	0.727142	'2022-06-14'	'2022-06-11'	'2022-06-18'	-52	-59	-46
			2022-07-01	21659.8	16483.5	26836	0.558806	0.509326	0.608286	'2022-06-30'	'2022-06-25'	'2022-07-06'	-36	-44	-28
			2022-07-15	27612.3	20304.9	34919.6	0.43905	0.394706	0.483393	'2022-07-14'	'2022-07-14'	'2022-07-14'	-23	-29	-16
			2022-08-01	35279	25142.3	45415.7	0.285005	0.251218	0.318792	'2022-07-31'	'2022-07-30'	'2022-08-01'	-6	-12	0
			2022-08-15	41806.2	29105.3	54507.1	0.154154	0.133871	0.174436	'2022-08-06'	'2022-07-30'	'2022-08-12'	0	0	1
		0.2	2022-06-01	22832.4	17238	28426.8	0.535244	0.488946	0.581542	'2022-07-12'	'2022-06-19'	'2022-08-04'	-24	-46	-2
			2022-06-15	26594.2	19575.8	33612.6	0.459714	0.418666	0.500761	'2022-07-14'	'2022-06-28'	'2022-07-29'	-23	-38	-8
			2022-07-01	31595.8	22709.8	40481.9	0.359244	0.324862	0.393625	'2022-07-15'	'2022-07-04'	'2022-07-25'	-22	-32	-12
			2022-07-15	36197.6	25594.1	46801	0.266782	0.238112	0.295452	'2022-07-15'	'2022-07-14'	'2022-07-15'	-22	-28	-16
			2022-08-01	41469.5	28854.4	54084.7	0.16096	0.141266	0.180655	'2022-07-31'	'2022-07-30'	'2022-08-01'	-6	-11	0
			2022-08-15	45424.4	31253	59595.8	0.0816803	0.070578	0.0927826	'2022-08-06'	'2022-07-30'	'2022-08-12'	0	0	1
		0		49506	33617.4	65394.5				'2022-08-06'	'2022-07-30'	'2022-08-12'
High-risk groups (Individuals aged 18–44 years)	0.8	0.9	2022-06-01	5833.88	5464.42	6203.34	0.87816	0.824859	0.931461	'2022-06-01'	'2022-06-01'	'2022-06-01'	-66	-72	-59
			2022-06-15	8750.69	7971.88	9529.5	0.818655	0.757793	0.879518	'2022-06-14'	'2022-06-11'	'2022-06-17'	-53	-59	-46
			2022-07-01	13605	11515.2	15694.8	0.720236	0.654811	0.785662	'2022-06-30'	'2022-06-24'	'2022-07-05'	-37	-45	-29
			2022-07-15	19174.8	15326.3	23023.3	0.607712	0.540823	0.6746	'2022-07-14'	'2022-07-14'	'2022-07-14'	-23	-29	-16
			2022-08-01	27394.7	20756.9	34032.5	0.442181	0.381203	0.503158	'2022-07-31'	'2022-07-30'	'2022-08-01'	-6	-12	0
			2022-08-15	35939.8	26041.1	45838.4	0.270801	0.225512	0.316091	'2022-08-06'	'2022-07-30'	'2022-08-13'	0	-3	3
		0.8	2022-06-01	6481.73	6084.01	6879.46	0.864808	0.808083	0.921534	'2022-06-01'	'2022-06-01'	'2022-06-01'	-66	-72	-59
			2022-06-15	9590.13	8648.2	10532.1	0.8015	0.738067	0.864932	'2022-06-14'	'2022-06-11'	'2022-06-17'	-53	-59	-46
			2022-07-01	14697.7	12317.2	17078.3	0.698042	0.630892	0.765191	'2022-06-30'	'2022-06-24'	'2022-07-05'	-37	-45	-29
			2022-07-15	20455.8	16219.2	24692.5	0.581824	0.514771	0.648877	'2022-07-14'	'2022-07-14'	'2022-07-14'	-23	-29	-16
			2022-08-01	28797.1	21639.9	35954.3	0.414018	0.355104	0.472932	'2022-07-31'	'2022-07-30'	'2022-08-01'	-6	-12	0
			2022-08-15	37121.3	26717.7	47525	0.247191	0.205268	0.289115	'2022-08-06'	'2022-07-30'	'2022-08-12'	0	-1	1
		0.6	2022-06-01	8702.17	8034.63	9369.7	0.81932	0.754392	0.884247	'2022-06-01'	'2022-06-01'	'2022-06-01'	-66	-72	-59
			2022-06-15	12302.4	10712.5	13892.3	0.746319	0.677704	0.814935	'2022-06-14'	'2022-06-11'	'2022-06-17'	-53	-59	-46
			2022-07-01	17955.4	14623.2	21287.6	0.632097	0.562781	0.701413	'2022-06-30'	'2022-06-24'	'2022-07-06'	-37	-45	-29
			2022-07-15	23980	18565.3	29394.7	0.510813	0.445744	0.575881	'2022-07-14'	'2022-07-14'	'2022-07-14'	-23	-29	-16
			2022-08-01	32209.5	23750.4	40668.6	0.345573	0.293144	0.398003	'2022-07-31'	'2022-07-30'	'2022-08-01'	-6	-12	0
			2022-08-15	39694.9	28199.5	51190.3	0.195753	0.161633	0.229872	'2022-08-06'	'2022-07-30'	'2022-08-12'	0	-1	1
		0.4	2022-06-01	13495	11686.6	15303.4	0.721928	0.649576	0.794281	'2022-06-01'	'2022-06-01'	'2022-06-01'	-66	-72	-59
			2022-06-15	17596.1	14445.6	20746.5	0.639239	0.568534	0.709944	'2022-06-15'	'2022-06-08'	'2022-06-22'	-52	-60	-43
			2022-07-01	23511.8	18309.8	28713.8	0.520161	0.454399	0.585923	'2022-07-01'	'2022-06-25'	'2022-07-06'	-36	-44	-28
			2022-07-15	29339.1	21954.6	36723.6	0.403176	0.346052	0.460301	'2022-07-14'	'2022-07-14'	'2022-07-14'	-23	-29	-16
			2022-08-01	36639.7	26371.4	46908.1	0.256907	0.215515	0.298299	'2022-07-31'	'2022-07-30'	'2022-08-01'	-6	-12	0
			2022-08-15	42621.5	29853.5	55389.5	0.137317	0.112823	0.16181	'2022-08-06'	'2022-07-30'	'2022-08-12'	0	-1	1
		0.2	2022-06-01	24373.7	18939.3	29808.2	0.502691	0.437091	0.568291	'2022-07-15'	'2022-06-26'	'2022-08-03'	-21	-40	-3
			2022-06-15	28182.6	21241.9	35123.3	0.426371	0.368231	0.484511	'2022-07-16'	'2022-07-02'	'2022-07-30'	-20	-34	-7
			2022-07-01	33102.2	24234.1	41970.2	0.327786	0.279699	0.375873	'2022-07-17'	'2022-07-05'	'2022-07-28'	-20	-31	-9
			2022-07-15	37431.9	26800.6	48063.1	0.241118	0.202909	0.279328	'2022-07-15'	'2022-07-12'	'2022-07-18'	-21	-27	-16
			2022-08-01	42304.8	29634.5	54975.1	0.143674	0.118771	0.168576	'2022-07-31'	'2022-07-30'	'2022-08-02'	-5	-11	1
			2022-08-15	45884.8	31659.2	60110.4	0.0721962	0.0587722	0.0856202	'2022-08-06'	'2022-07-30'	'2022-08-12'	0	0	0
		0		49506	33617.4	65394.5				'2022-08-06'	'2022-07-30'	'2022-08-12'
Interrupting transmission routes, such as contact reduction and safe sexual practices
Target population	Percentage reduction in transmission		Intervention initiation time	Cumulative case count	Lower limit of the 95% CrI	Upper limit of the 95% CrI	Percentage reduction in cumulative case count	Lower limit of the 95% CrI	Upper limit of the 95% CrI	Time of incidence peak	Lower limit of the 95% CrI	Upper limit of the 95% CrI	Advancement and delay of incidence peak (The unit is day, with negative values indicating advancement and positive values indicating delay.)	Lower limit of the 95% CrI	Upper limit of the 95% CrI
Whole population	0.9		2022-06-01	4469.32	4091.97	4846.68	0.906557	0.863749	0.949364	'2022-06-01'	'2022-06-01'	'2022-06-01'	-66	-72	-59
			2022-06-15	6798.2	6237.22	7359.18	0.85886	0.807487	0.910232	'2022-06-14'	'2022-06-11'	'2022-06-17'	-53	-59	-46
			2022-07-01	10765.9	9225.82	12306	0.778325	0.721991	0.834659	'2022-06-30'	'2022-06-24'	'2022-07-05'	-37	-45	-29
			2022-07-15	15680.5	12603.7	18757.3	0.679003	0.620899	0.737106	'2022-07-14'	'2022-07-13'	'2022-07-14'	-23	-29	-17
			2022-08-01	23159.6	17595	28724.1	0.528246	0.473147	0.583345	'2022-07-31'	'2022-07-30'	'2022-08-01'	-6	-12	0
			2022-08-15	31926	23170	40682.1	0.352116	0.308698	0.395534	'2022-08-06'	'2022-07-30'	'2022-08-13'	0	-3	4
	0.8		2022-06-01	4824.44	4450.56	5198.32	0.899251	0.854766	0.943736	'2022-06-01'	'2022-06-01'	'2022-06-01'	-66	-72	-59
			2022-06-15	7281.55	6630.78	7932.32	0.849026	0.796796	0.901256	'2022-06-14'	'2022-06-11'	'2022-06-17'	-53	-59	-46
			2022-07-01	11451.4	9709.61	13193.1	0.76446	0.707843	0.821077	'2022-06-30'	'2022-06-24'	'2022-07-05'	-37	-45	-29
			2022-07-15	16592.7	13216.2	19969.2	0.660611	0.602808	0.718413	'2022-07-14'	'2022-07-14'	'2022-07-14'	-23	-29	-17
			2022-08-01	24421.7	18410.9	30432.5	0.502868	0.449382	0.556354	'2022-07-31'	'2022-07-30'	'2022-08-01'	-6	-12	0
			2022-08-15	33306.5	23990.2	42622.8	0.324478	0.284289	0.364666	'2022-08-06'	'2022-07-30'	'2022-08-13'	0	-3	4
	0.6		2022-06-01	6110.24	5667.02	6553.46	0.872943	0.824299	0.921587	'2022-06-01'	'2022-06-01'	'2022-06-01'	-66	-72	-59
			2022-06-15	8981.08	7928.37	10033.8	0.814543	0.760464	0.868621	'2022-06-14'	'2022-06-11'	'2022-06-17'	-53	-59	-46
			2022-07-01	13757.6	11292.9	16222.4	0.717903	0.661567	0.774239	'2022-06-30'	'2022-06-24'	'2022-07-05'	-37	-45	-29
			2022-07-15	19450.3	15103.6	23796.9	0.603073	0.547496	0.65865	'2022-07-14'	'2022-07-14'	'2022-07-14'	-23	-29	-17
			2022-08-01	27828	20565.5	35090.5	0.434458	0.386366	0.48255	'2022-07-31'	'2022-07-30'	'2022-08-01'	-6	-12	0
			2022-08-15	36448.5	25930.3	46966.6	0.261446	0.227968	0.294924	'2022-08-06'	'2022-07-30'	'2022-08-12'	0	-2	2
	0.4		2022-06-01	9408.45	8251.67	10565.2	0.805946	0.752864	0.859029	'2022-06-01'	'2022-06-01'	'2022-06-01'	-66	-72	-59
			2022-06-15	12967	10728.9	15205.2	0.733984	0.679549	0.788419	'2022-06-14'	'2022-06-11'	'2022-06-17'	-53	-59	-46
			2022-07-01	18520.5	14463.2	22577.9	0.621936	0.568727	0.675145	'2022-06-30'	'2022-06-24'	'2022-07-06'	-37	-45	-29
			2022-07-15	24575.3	18389.4	30761.1	0.500051	0.450988	0.549113	'2022-07-14'	'2022-07-14'	'2022-07-14'	-23	-29	-16
			2022-08-01	32761.4	23594.3	41928.5	0.33551	0.296846	0.374175	'2022-07-31'	'2022-07-29'	'2022-08-01'	-6	-12	0
			2022-08-15	40165.4	28139.1	52191.6	0.18702	0.162786	0.211254	'2022-08-06'	'2022-07-30'	'2022-08-12'	0	-1	1
	0.2		2022-06-01	19169.1	14883.2	23455.1	0.608947	0.558736	0.659158	'2022-07-03'	'2022-06-01'	'2022-08-04'	-34	-65	-3
			2022-06-15	23126	17375.4	28876.7	0.529433	0.483927	0.574939	'2022-07-09'	'2022-06-23'	'2022-07-25'	-28	-43	-12
			2022-07-01	28535.4	20812.7	36258.1	0.42068	0.381187	0.460172	'2022-07-08'	'2022-06-28'	'2022-07-18'	-28	-39	-18
			2022-07-15	33677.5	24041.1	43313.8	0.317351	0.283911	0.350791	'2022-07-14'	'2022-07-13'	'2022-07-15'	-22	-29	-16
			2022-08-01	39760.9	27838.3	51683.5	0.195188	0.171557	0.21882	'2022-07-31'	'2022-07-30'	'2022-08-01'	-6	-12	0
			2022-08-15	44490.4	30713	58267.8	0.100371	0.0869294	0.113813	'2022-08-06'	'2022-07-30'	'2022-08-12'	0	0	1
	0			49506	33617.4	65394.5				'2022-08-06'	'2022-07-30'	'2022-08-12'
High-risk groups (Individuals aged 18–44 years)	0.9		2022-06-01	4592.89	4227.76	4958.03	0.903889	0.859061	0.948716	'2022-06-01'	'2022-06-01'	'2022-06-01'	-66	-72	-59
			2022-06-15	6917.16	6395.52	7438.8	0.85632	0.803476	0.909163	'2022-06-14'	'2022-06-11'	'2022-06-17'	-53	-59	-46
			2022-07-01	10959.4	9460.45	12458.3	0.774222	0.71585	0.832594	'2022-06-30'	'2022-06-24'	'2022-07-05'	-37	-45	-29
			2022-07-15	16008.2	12983.1	19033.4	0.672073	0.610771	0.733375	'2022-07-14'	'2022-07-13'	'2022-07-14'	-23	-29	-17
			2022-08-01	23638.8	18130.4	29147.1	0.518147	0.458649	0.577644	'2022-07-31'	'2022-07-30'	'2022-08-01'	-6	-12	0
			2022-08-15	32420.9	23695.8	41146.1	0.341744	0.294488	0.389	'2022-08-06'	'2022-07-30'	'2022-08-13'	0	-3	4
	0.8		2022-06-01	4958.18	4602.42	5313.94	0.896356	0.84958	0.943132	'2022-06-01'	'2022-06-01'	'2022-06-01'	-66	-72	-59
			2022-06-15	7419.15	6812.65	8025.64	0.846081	0.792024	0.900137	'2022-06-14'	'2022-06-11'	'2022-06-17'	-53	-59	-46
			2022-07-01	11677.4	9986.93	13367.8	0.75966	0.70059	0.81873	'2022-06-30'	'2022-06-24'	'2022-07-05'	-37	-45	-29
			2022-07-15	16953.5	13633.8	20273.3	0.652977	0.591543	0.71441	'2022-07-14'	'2022-07-14'	'2022-07-14'	-23	-29	-17
			2022-08-01	24915.1	18958	30872.3	0.492478	0.434499	0.550457	'2022-07-31'	'2022-07-30'	'2022-08-01'	-6	-12	0
			2022-08-15	33785.6	24526.6	43044.7	0.314388	0.269833	0.358944	'2022-08-06'	'2022-07-30'	'2022-08-13'	0	-3	4
	0.6		2022-06-01	6286.42	5898.45	6674.4	0.869116	0.817239	0.920992	'2022-06-01'	'2022-06-01'	'2022-06-01'	-66	-72	-59
			2022-06-15	9181.43	8191.56	10171.3	0.810245	0.753326	0.867164	'2022-06-14'	'2022-06-11'	'2022-06-17'	-53	-59	-46
			2022-07-01	14060.2	11670.9	16449.5	0.711448	0.651382	0.771515	'2022-06-30'	'2022-06-24'	'2022-07-05'	-37	-45	-29
			2022-07-15	19868.3	15591.5	24145	0.594211	0.534004	0.654419	'2022-07-14'	'2022-07-14'	'2022-07-14'	-23	-29	-17
			2022-08-01	28306.4	21101.1	35511.8	0.424362	0.371296	0.477428	'2022-07-31'	'2022-07-30'	'2022-08-01'	-6	-12	0
			2022-08-15	36864	26354.4	47373.6	0.252777	0.216253	0.289301	'2022-08-06'	'2022-07-30'	'2022-08-12'	0	-2	2
	0.4		2022-06-01	9673.92	8619.47	10728.4	0.800189	0.742283	0.858095	'2022-06-01'	'2022-06-01'	'2022-06-01'	-66	-72	-59
			2022-06-15	13263.5	11110.1	15416.8	0.727628	0.668889	0.786367	'2022-06-14'	'2022-06-11'	'2022-06-17'	-53	-59	-46
			2022-07-01	18901.3	14919	22883.5	0.613839	0.555943	0.671735	'2022-06-30'	'2022-06-24'	'2022-07-06'	-37	-45	-29
			2022-07-15	25019.7	18906.3	31133	0.490636	0.436605	0.544666	'2022-07-14'	'2022-07-14'	'2022-07-14'	-23	-29	-16
			2022-08-01	33187.5	24092.7	42282.3	0.326495	0.283396	0.369593	'2022-07-31'	'2022-07-29'	'2022-08-01'	-6	-12	0
			2022-08-15	40445.7	28449.4	52442	0.181111	0.154145	0.208078	'2022-08-06'	'2022-07-30'	'2022-08-12'	0	-1	1
	0.2		2022-06-01	19524.4	15355	23693.8	0.601291	0.545019	0.657562	'2022-07-03'	'2022-06-01'	'2022-08-04'	-33	-64	-2
			2022-06-15	23469.9	17811.6	29128.1	0.522076	0.471664	0.572487	'2022-07-09'	'2022-06-23'	'2022-07-25'	-28	-43	-12
			2022-07-01	28898.4	21239.9	36556.9	0.412978	0.369174	0.456781	'2022-07-09'	'2022-06-29'	'2022-07-19'	-27	-37	-18
			2022-07-15	34036.5	24470.1	43602.8	0.30974	0.272268	0.347212	'2022-07-14'	'2022-07-13'	'2022-07-15'	-22	-29	-16
			2022-08-01	40033.5	28135.6	51931.4	0.189456	0.163259	0.215654	'2022-07-31'	'2022-07-30'	'2022-08-01'	-6	-12	0
			2022-08-15	44647	30891.5	58402.5	0.0970651	0.0821137	0.112016	'2022-08-06'	'2022-07-30'	'2022-08-12'	0	0	0
	0			49506	33617.4	65394.5				'2022-08-06'	'2022-07-30'	'2022-08-12'
Case management, including contact tracing and prompt isolation/treatment
Target population	The infectious period is shorten to		Intervention initiation time	Cumulative case count	Lower limit of the 95% CrI	Upper limit of the 95% CrI	Percentage reduction in cumulative case count	Lower limit of the 95% CrI	Upper limit of the 95% CrI	Time of incidence peak	Lower limit of the 95% CrI	Upper limit of the 95% CrI	Advancement and delay of incidence peak (The unit is day, with negative values indicating advancement and positive values indicating delay.)	Lower limit of the 95% CrI	Upper limit of the 95% CrI
Whole population	1 day		2022-06-01	4576.76	4203.54	4949.98	0.904372	0.861383	0.947362	'2022-06-01'	'2022-06-01'	'2022-06-01'	-66	-72	-59
			2022-06-15	7073.13	6447.76	7698.5	0.85329	0.801725	0.904856	'2022-06-15'	'2022-06-11'	'2022-06-18'	-52	-59	-45
			2022-07-01	11173.5	9506.18	12840.9	0.770081	0.713547	0.826615	'2022-07-01'	'2022-06-25'	'2022-07-06'	-36	-44	-28
			2022-07-15	16031.1	12854.2	19207.9	0.671918	0.613906	0.729931	'2022-07-15'	'2022-07-15'	'2022-07-15'	-22	-28	-15
			2022-08-01	22911.9	17423.9	28400	0.533255	0.47811	0.5884	'2022-08-01'	'2022-07-31'	'2022-08-02'	-5	-11	1
			2022-08-15	29663.7	21711.6	37615.8	0.397597	0.350328	0.444865	'2022-08-06'	'2022-07-30'	'2022-08-12'	0	0	0
	2 days		2022-06-01	5186.77	4802.88	5570.67	0.891902	0.847069	0.936734	'2022-06-01'	'2022-06-01'	'2022-06-01'	-66	-72	-59
			2022-06-15	7921.05	7101.89	8740.22	0.836098	0.783914	0.888283	'2022-06-15'	'2022-06-11'	'2022-06-19'	-52	-58	-45
			2022-07-01	12345.7	10292	14399.3	0.746448	0.690216	0.802681	'2022-07-01'	'2022-06-25'	'2022-07-07'	-35	-44	-27
			2022-07-15	17405.9	13755.9	21055.8	0.644246	0.587364	0.701128	'2022-07-15'	'2022-07-15'	'2022-07-15'	-22	-28	-15
			2022-08-01	24670	18537.3	30802.8	0.497937	0.444952	0.550921	'2022-08-01'	'2022-07-31'	'2022-08-02'	-5	-11	1
			2022-08-15	32026.2	23142	40910.3	0.350276	0.309073	0.391479	'2022-08-06'	'2022-07-30'	'2022-08-12'	0	0	0
	3 days		2022-06-01	6324.11	5790.6	6857.61	0.868771	0.822059	0.915483	'2022-06-01'	'2022-06-01'	'2022-06-02'	-65	-71	-59
			2022-06-15	9441.97	8199.7	10684.2	0.805331	0.752575	0.858088	'2022-06-16'	'2022-06-12'	'2022-06-19'	-51	-58	-44
			2022-07-01	14293.7	11620.3	16967	0.70713	0.651093	0.763166	'2022-07-02'	'2022-06-26'	'2022-07-08'	-35	-43	-27
			2022-07-15	19684.2	15225.8	24142.6	0.598399	0.542844	0.653954	'2022-07-15'	'2022-07-14'	'2022-07-16'	-21	-28	-15
			2022-08-01	27397.6	20213.9	34581.4	0.443244	0.395381	0.491107	'2022-08-01'	'2022-07-31'	'2022-08-03'	-4	-10	2
			2022-08-15	35153	24997.2	45308.8	0.287672	0.253847	0.321496	'2022-08-06'	'2022-07-30'	'2022-08-12'	0	0	0
	4 days		2022-06-01	8736.38	7575.43	9897.34	0.819952	0.772225	0.867678	'2022-06-02'	'2022-06-01'	'2022-06-03'	-65	-71	-59
			2022-06-15	12426.5	10243.1	14609.9	0.745128	0.693499	0.796756	'2022-06-16'	'2022-06-12'	'2022-06-20'	-50	-57	-43
			2022-07-01	17876	13960.8	21791.2	0.635045	0.58233	0.68776	'2022-07-03'	'2022-06-27'	'2022-07-09'	-34	-42	-26
			2022-07-15	23546.9	17674.7	29419.1	0.520825	0.470915	0.570735	'2022-07-16'	'2022-07-15'	'2022-07-17'	-21	-27	-15
			2022-08-01	31415.4	22672.7	40158.2	0.362696	0.322961	0.402431	'2022-08-02'	'2022-07-31'	'2022-08-03'	-4	-10	2
			2022-08-15	38746.4	27185.8	50307.1	0.215635	0.189255	0.242015	'2022-08-06'	'2022-07-30'	'2022-08-12'	0	0	0
	5 days		2022-06-01	14210.3	11261.6	17159	0.709577	0.664523	0.754631	'2022-06-08'	'2022-06-01'	'2022-07-04'	-58	-84	-33
			2022-06-15	18456.6	14189	22724.3	0.623745	0.577527	0.669964	'2022-06-25'	'2022-06-10'	'2022-07-10'	-42	-57	-26
			2022-07-01	24167	17964.8	30369.2	0.508621	0.464279	0.552964	'2022-07-07'	'2022-06-30'	'2022-07-14'	-30	-38	-21
			2022-07-15	29613.3	21480.8	37745.8	0.39904	0.359804	0.438275	'2022-07-16'	'2022-07-14'	'2022-07-18'	-20	-26	-14
			2022-08-01	36622.1	25823.6	47420.6	0.258326	0.229734	0.286918	'2022-08-02'	'2022-08-01'	'2022-08-04'	-3	-9	3
			2022-08-15	42453.6	29383.8	55523.4	0.141361	0.123702	0.15902	'2022-08-06'	'2022-07-30'	'2022-08-12'	0	0	0
	6 days		2022-06-01	26132.6	18927.1	33338.1	0.469724	0.437451	0.501997	'2022-07-18'	'2022-06-30'	'2022-08-04'	-19	-36	-2
			2022-06-15	29872.3	21410.5	38334	0.39432	0.363478	0.425163	'2022-07-18'	'2022-07-03'	'2022-08-02'	-18	-33	-4
			2022-07-01	34363.8	24307.4	44420.1	0.303908	0.276427	0.33139	'2022-07-19'	'2022-07-12'	'2022-07-26'	-18	-26	-10
			2022-07-15	38221.4	26770.6	49672.2	0.226323	0.202875	0.249771	'2022-07-22'	'2022-07-18'	'2022-07-25'	-15	-21	-9
			2022-08-01	42706.9	29510.5	55903.3	0.136342	0.121374	0.151311	'2022-08-03'	'2022-08-02'	'2022-08-04'	-3	-8	3
			2022-08-15	46054.7	31543	60566.4	0.0692108	0.0608021	0.0776195	'2022-08-06'	'2022-07-30'	'2022-08-12'	0	0	0
	7 days (remain unchanged)			49506	33617.4	65394.5				'2022-08-06'	'2022-07-30'	'2022-08-12'
High-risk groups (Individuals aged 18–44 years)	1 day		2022-06-01	4976.26	4349.54	5602.98	0.895233	0.836583	0.953884	'2022-06-01'	'2022-06-01'	'2022-06-01'	-66	-72	-59
			2022-06-15	7437.98	6894.91	7981.04	0.84521	0.784087	0.906334	'2022-06-15'	'2022-06-11'	'2022-06-18'	-52	-59	-45
			2022-07-01	11764.1	10256.7	13271.5	0.757301	0.689873	0.824729	'2022-07-01'	'2022-06-25'	'2022-07-06'	-36	-44	-28
			2022-07-15	16964.2	13969.8	19958.6	0.651937	0.579549	0.724325	'2022-07-15'	'2022-07-15'	'2022-07-15'	-22	-28	-15
			2022-08-01	24320.2	18985.7	29654.8	0.50347	0.431455	0.575485	'2022-08-01'	'2022-07-31'	'2022-08-02'	-5	-11	1
			2022-08-15	31359.3	23467.9	39250.7	0.362073	0.298723	0.425423	'2022-08-06'	'2022-07-30'	'2022-08-12'	0	0	0
	2 days		2022-06-01	5679.65	5053.41	6305.88	0.880698	0.817748	0.943647	'2022-06-01'	'2022-06-01'	'2022-06-01'	-66	-72	-59
			2022-06-15	8424.93	7732.92	9116.94	0.824999	0.760439	0.88956	'2022-06-15'	'2022-06-11'	'2022-06-19'	-52	-58	-45
			2022-07-01	13129.1	11289.3	14969	0.729493	0.658747	0.800238	'2022-07-01'	'2022-06-25'	'2022-07-07'	-35	-43	-27
			2022-07-15	18577.9	15132.7	22023.1	0.619205	0.544713	0.693696	'2022-07-15'	'2022-07-15'	'2022-07-15'	-22	-28	-15
			2022-08-01	26278.6	20274	32283.2	0.46401	0.392389	0.53563	'2022-08-01'	'2022-07-31'	'2022-08-02'	-5	-11	1
			2022-08-15	33661.1	24849.9	42472.4	0.316015	0.258933	0.373097	'2022-08-06'	'2022-07-30'	'2022-08-12'	0	0	0
	3 days		2022-06-01	7005.5	6361.41	7649.59	0.853459	0.784534	0.922383	'2022-06-01'	'2022-06-01'	'2022-06-02'	-65	-71	-59
			2022-06-15	10186.6	9126.48	11246.7	0.789059	0.719674	0.858444	'2022-06-16'	'2022-06-12'	'2022-06-19'	-51	-58	-44
			2022-07-01	15407.6	12952.6	17862.6	0.683235	0.60905	0.757421	'2022-07-02'	'2022-06-26'	'2022-07-08'	-35	-43	-27
			2022-07-15	21113.4	16869.1	25357.7	0.567974	0.492435	0.643514	'2022-07-15'	'2022-07-14'	'2022-07-16'	-21	-28	-15
			2022-08-01	29084.4	22008.9	36159.9	0.407757	0.34161	0.473904	'2022-08-01'	'2022-07-31'	'2022-08-03'	-4	-10	2
			2022-08-15	36594.6	26534.2	46655	0.257423	0.208852	0.305994	'2022-08-06'	'2022-07-30'	'2022-08-12'	0	0	0
	4 days		2022-06-01	9753.44	8806.11	10700.8	0.797422	0.721502	0.873343	'2022-06-02'	'2022-06-01'	'2022-06-03'	-65	-71	-59
			2022-06-15	13521.9	11610.9	15432.8	0.721384	0.647835	0.794933	'2022-06-16'	'2022-06-12'	'2022-06-21'	-50	-57	-43
			2022-07-01	19288.6	15634.1	22943.1	0.60485	0.530295	0.679406	'2022-07-03'	'2022-06-27'	'2022-07-09'	-33	-42	-25
			2022-07-15	25149.4	19515.4	30783.4	0.48679	0.415479	0.558101	'2022-07-16'	'2022-07-15'	'2022-07-17'	-21	-27	-15
			2022-08-01	32978.4	24397.2	41559.6	0.329754	0.27264	0.386867	'2022-08-02'	'2022-07-31'	'2022-08-03'	-4	-10	2
			2022-08-15	39869.2	28353	51385.4	0.192135	0.155578	0.228693	'2022-08-06'	'2022-07-30'	'2022-08-12'	0	0	0
	5 days		2022-06-01	15621	13142.1	18100	0.678733	0.600534	0.756932	'2022-06-16'	'2022-06-01'	'2022-07-19'	-51	-84	-18
			2022-06-15	19861.6	15939	23784.1	0.593503	0.521823	0.665182	'2022-06-30'	'2022-06-12'	'2022-07-17'	-37	-54	-20
			2022-07-01	25692.6	19787.3	31597.8	0.476086	0.409063	0.543109	'2022-07-07'	'2022-06-30'	'2022-07-15'	-29	-38	-20
			2022-07-15	31117.8	23208.5	39027.2	0.367133	0.307756	0.426509	'2022-07-17'	'2022-07-14'	'2022-07-19'	-20	-26	-14
			2022-08-01	37854.5	27220	48488.9	0.232334	0.189989	0.274679	'2022-08-03'	'2022-08-01'	'2022-08-04'	-3	-9	3
			2022-08-15	43232.8	30173	56292.6	0.125122	0.101409	0.148834	'2022-08-06'	'2022-07-30'	'2022-08-12'	0	0	0
	6 days		2022-06-01	27545.2	20813.1	34277.3	0.439125	0.377817	0.500433	'2022-07-21'	'2022-07-05'	'2022-08-06'	-16	-31	-1
			2022-06-15	31132.4	22947.4	39317.4	0.367398	0.316311	0.418485	'2022-07-21'	'2022-07-08'	'2022-08-03'	-15	-27	-3
			2022-07-01	35511.3	25670.1	45352.5	0.279512	0.235879	0.323146	'2022-07-22'	'2022-07-13'	'2022-07-30'	-15	-23	-7
			2022-07-15	39231.3	27881.3	50581.3	0.205033	0.16972	0.240347	'2022-07-23'	'2022-07-16'	'2022-07-30'	-14	-20	-7
			2022-08-01	43431.5	30301.8	56561.2	0.12112	0.0986451	0.143595	'2022-08-03'	'2022-08-02'	'2022-08-04'	-2	-8	3
			2022-08-15	46440.5	31962	60919	0.061104	0.0488464	0.0733615	'2022-08-06'	'2022-07-30'	'2022-08-12'	0	0	0
	7 days (remain unchanged)			49506	33617.4	65394.5				'2022-08-06'	'2022-07-30'	'2022-08-12'
